# Supplementary material for: Evaluation of Mental Health Profiles of Healthcare Workers in Northern Saudi Arabia: A Cross-Sectional DASS-21 Study with Implications for Prevention and Interdisciplinary Care
Source: Healthcare (Basel). 2026 Apr 20;14(8):1101. doi: 10.3390/healthcare14081101 (PMC13116207; doi:10.3390/healthcare14081101)
Supplement: Supplementary file 1 [file healthcare-14-01101-s001.zip]

Archive with 2 entries (2 files):
- Supplementary Table S1.pdf
- Mental Health DASS 21 Data.xls
